# Supplementary material for: A Dietary Intervention in Adults with Overweight or Obesity Leads to Weight Loss Irrespective of Macronutrient Composition
Source: Nutrients. 2024 Aug 25;16(17):2842. doi: 10.3390/nu16172842 (PMC11397491; doi:10.3390/nu16172842)
Supplement: Supplementary file 1 [file nutrients-16-02842-s001.zip]

Archive with 1 entries (1 files):
- nutrients-3161182-supplementary.pdf
